# Supplementary material for: Analyses of Leishmania-LRV Co-Phylogenetic Patterns and Evolutionary Variability of Viral Proteins
Source: Viruses. 2021 Nov 19;13(11):2305. doi: 10.3390/v13112305 (PMC8624691; doi:10.3390/v13112305)
Supplement: Supplementary file 1 [file viruses-13-02305-s001.zip]

Archive with 7 entries (7 files):
- Figure S1.pdf
- Figure S2.pdf
- Figure S3.pdf
- Figure S4.pdf
- Table S1.xlsx
- Table S2.xlsx
- Table S3.xlsx
