# Supplementary material for: Analyses of Leishmania-LRV Co-Phylogenetic Patterns and Evolutionary Variability of Viral Proteins
Source: Viruses. 2021 Nov 19;13(11):2305. doi: 10.3390/v13112305 (PMC8624691; doi:10.3390/v13112305)
Supplement: Supplementary file 1 [file viruses-13-02305-s001.zip › Table S1.xlsx]

## Sheet: accession_used
Viral strain	Accession
LRV2-Lae-L494	KF757256.1
LRV2-Lae-327	KF256265.1
LRV2-Lae-303	KF256264.1
LRV1-LbrYA70	KY750610.1
LRV1_M6200	KX686068.1
LRV1-LgYR07	KY750629.1
LRV1-LbrLEM2780(a)	KX808484.1
LRV1-Lg601047	KU724434.1
LRV1-LgVW21	KY750623.1
LRV1-LgLF94	KY750608.1
LRV1-Lg2001	KY750607.1
LRV1-LgMC71	KY750619.1
LRV1-LgYZ58	KY750630.1
LRV1-LbrLEM3874	KX808486.1
LRV1-LgXJ93_1	KY750626.1
LRV1-LbrLEM2780(b)	KX808485.1
LRV1-LgYE48	KY750628.1
LRV1-Lg2028_1	KY750614.1
LRV1-4	U01899.1
LRV1-LgLL28	KY750618.1
LRV1-LgLF98	KY750617.1
LRV1-Lg2028_2	KY750615.1
LRV1-Lg2008	KY750612.1
LRV1-LgyM4147	KX808487.1
LRV1-LgMJ25	KY750620.1
LRV1-Lg2014	KY750611.1
LRV1-Lg2015	KY750613.1
LRV1-LgPD46	KY750621.1
LRV1-LgXK73	KY750627.1
LRV1-LgVL91	KY750622.1
LRV1-1	M92355.1
LRV1-LgWF69_1	KY750624.1
LRV1-LgXJ93_2	KY750609.1
LRV1-LbrLEM2700	KX808483.1
LRV1-Lg60691	KU724433.1
LRV_from_MHOM_BO_2011_2169	KC862308.1
LRV1-Lg2028_3	KY750616.1
LRV1-LgWF69_2	KY750625.1
BwenLRV3	MG967347.1
BmasLRV3	MG967345.1
BjuaLRV4	MG967341.1
1M (Lmj-Uzb1)	MN418974
27Ch (Lmj-Uzb2)	MN418975
