# Supplementary material for: Analyses of Leishmania-LRV Co-Phylogenetic Patterns and Evolutionary Variability of Viral Proteins
Source: Viruses. 2021 Nov 19;13(11):2305. doi: 10.3390/v13112305 (PMC8624691; doi:10.3390/v13112305)
Supplement: Supplementary file 1 [file viruses-13-02305-s001.zip › Table S2.xlsx]

## Sheet: RDRP
	1M	26ch	27ch	29Ch	2M	37ch	3T	44tg	79p	LRV2-Lae-303	LRV2-Lae-327	LRV2-Lae-L494	LRV_from_MHOM_BO_2011_2169	LRV1-Lg60691	LRV1-Lg601047	LRV1_M6200	LRV1-LbrLEM2700	LRV1-LbrLEM2780(a)	LRV1-LbrLEM2780(b)	LRV1-LbrLEM3874	LRV1-LgyM4147	LRV1-Lg2001	LRV1-LgLF94	LRV1-LgXJ93_2	LRV1-LbrYA70	LRV1-Lg2014	LRV1-Lg2008	LRV1-Lg2015	LRV1-Lg2028_1	LRV1-Lg2028_2	LRV1-Lg2028_3	LRV1-LgLF98	LRV1-LgLL28	LRV1-LgMC71	LRV1-LgMJ25	LRV1-LgPD46	LRV1-LgVL91	LRV1-LgVW21	LRV1-LgWF69_1	LRV1-LgWF69_2	LRV1-LgXJ93_1	LRV1-LgXK73	LRV1-LgYE48	LRV1-LgYR07	LRV1-LgYZ58	LRV1-1	LRV1-4	BjuaLRV4	BmasLRV3
1M
26ch	0.00445022
27ch	0.00730139	1
29Ch	0.000700342	0.00015819	0.000105097
2M	1.96718e-13	6.06923e-14	6.10065e-14	7.36578e-13
37ch	0.0352191	0.062884	0.0397405	0.000425512	1.81519e-13
3T	0.114633	0.020015	0.0304934	0.00249813	5.37174e-13	0.133709
44tg	1.72317e-10	4.97972e-11	3.64047e-11	4.94165e-10	9.62825e-11	1.14336e-10	4.89706e-10
79p	0.0222971	0.0047422	0.00322007	0.0021956	1.00536e-12	0.0132812	0.0375464	6.80347e-10
LRV2-Lae-303	3.01897e-35	3.01897e-35	3.80609e-35	3.99935e-34	3.30506e-35	4.82463e-35	1.55377e-34	1.51334e-35	2.80334e-34
LRV2-Lae-327	2.5585e-38	1.25101e-37	1.58172e-37	2.2421e-37	8.12787e-37	1.36241e-37	1.01883e-37	7.7487e-38	5.8336e-38	1.13625e-47
LRV2-Lae-L494	8.65827e-36	1.80446e-36	2.28345e-36	3.22757e-36	2.1977e-35	2.90722e-36	1.05509e-35	1.8197e-36	2.77015e-36	1.94885e-47	6.85115e-43
LRV_from_MHOM_BO_2011_2169	2.35009e-13	2.18052e-13	1.85086e-13	1.46211e-13	3.2291e-13	9.72754e-14	1.55287e-13	1.22691e-13	1.11513e-13	1.81388e-10	3.75091e-12	1.37276e-09
LRV1-Lg60691	6.42273e-13	3.91771e-13	3.32766e-13	5.68286e-14	6.30841e-13	3.7449e-13	2.97814e-13	4.46633e-14	6.80308e-13	6.65089e-09	4.97616e-06	5.80269e-07	1.78393e-51
LRV1-Lg601047	4.07522e-11	2.62883e-11	2.24833e-11	9.53699e-12	1.31321e-10	2.51145e-11	2.19547e-11	3.23403e-11	4.79456e-11	3.06457e-07	8.00204e-06	1.11115e-05	1.07521e-51	6.58467e-27
LRV1_M6200	9.67653e-12	2.33024e-11	2.5452e-11	3.45348e-11	2.23555e-11	1.39392e-11	1.79446e-11	9.52857e-12	1.71801e-11	3.52062e-10	6.68981e-10	2.76948e-08	1.03352e-53	1.72076e-48	1.14767e-47
LRV1-LbrLEM2700	1.23611e-14	1.83358e-14	1.55249e-14	8.89855e-15	5.64583e-15	1.75782e-14	8.36644e-15	2.12087e-14	1.00677e-14	6.49627e-11	4.36293e-08	6.41365e-11	7.12097e-33	8.29628e-51	9.63497e-54	3.97973e-52
LRV1-LbrLEM2780(a)	9.93381e-14	8.05655e-14	6.83019e-14	9.72323e-14	2.63647e-12	3.55165e-14	6.80417e-14	1.02263e-12	8.10634e-14	5.93191e-10	6.26581e-10	3.54091e-10	5.73445e-35	1.60004e-48	4.77915e-53	2.32085e-50	2.64776e-29
LRV1-LbrLEM2780(b)	3.3128e-16	8.90325e-16	7.51031e-16	8.38947e-16	2.4016e-16	5.70657e-16	2.22372e-16	9.65824e-15	2.07607e-16	8.01978e-07	4.86523e-09	4.18519e-08	1.20516e-46	9.41282e-50	1.55601e-50	1.88672e-50	5.3511e-49	7.78945e-50
LRV1-LbrLEM3874	2.11005e-12	1.7265e-12	1.47001e-12	2.25631e-12	2.21488e-11	1.65033e-12	1.46901e-12	4.135e-12	8.21143e-13	2.51894e-10	1.17899e-08	1.01922e-07	2.15695e-23	3.98814e-49	5.55369e-49	6.40622e-53	2.83261e-33	5.17956e-35	8.48819e-47
LRV1-LgyM4147	1.62471e-13	1.93349e-13	2.12978e-13	6.20974e-13	2.82185e-13	2.39585e-13	2.12904e-13	1.35612e-12	6.33029e-13	4.6961e-11	9.934e-11	5.47038e-11	4.36377e-55	2.05053e-50	1.37597e-51	2.3429e-28	6.59122e-51	5.57784e-51	6.82307e-51	1.30651e-55
LRV1-Lg2001	1.2883e-11	1.05953e-11	9.04738e-12	3.78775e-12	6.91829e-11	1.01248e-11	8.8317e-12	4.75198e-11	1.95029e-11	3.65383e-08	3.01711e-06	2.20904e-06	1.98071e-50	2.30672e-27	1.06658e-10	4.8886e-49	2.72969e-51	1.07831e-50	3.08111e-50	8.12032e-48	9.01927e-53
LRV1-LgLF94	1.41855e-12	5.56374e-12	4.74328e-12	2.52623e-12	8.78259e-13	2.543e-12	1.43193e-12	9.53199e-13	7.98163e-13	2.28308e-08	6.62925e-08	1.79169e-10	2.22618e-52	2.21615e-51	2.48052e-48	1.71395e-50	6.09053e-56	1.52503e-54	1.15817e-52	1.14364e-51	7.71476e-52	8.81072e-49
LRV1-LgXJ93_2	2.81671e-11	1.91429e-11	1.63547e-11	6.27103e-11	3.77323e-11	2.61426e-11	2.54988e-11	1.06201e-11	3.31323e-11	8.14846e-09	4.68301e-08	4.58705e-10	3.88991e-51	1.16921e-48	3.74353e-47	3.62586e-45	1.07714e-51	1.41872e-51	7.11365e-52	9.04964e-51	1.12966e-44	2.7848e-48	6.95334e-51
LRV1-LbrYA70	5.91047e-11	2.14989e-10	2.34571e-10	5.82264e-11	2.53258e-10	1.30351e-10	7.62176e-11	3.04036e-11	1.59951e-10	2.50923e-09	6.68603e-07	6.33042e-11	1.27627e-47	1.34169e-47	1.26239e-47	7.07701e-52	4.10477e-49	2.0178e-48	3.2773e-50	1.63016e-47	2.36434e-51	8.5092e-47	1.45448e-48	2.53065e-49
LRV1-Lg2014	1.35981e-10	1.77561e-10	1.93406e-10	5.29516e-10	8.54448e-12	7.58209e-11	1.37703e-10	2.43512e-11	1.72112e-10	5.41643e-09	2.15433e-09	1.87781e-09	3.33354e-51	2.54261e-49	1.12107e-48	1.19764e-39	1.07103e-53	1.13697e-50	1.96754e-50	1.17203e-53	2.32528e-40	1.29589e-50	5.23893e-50	2.31285e-45	9.66916e-53
LRV1-Lg2008	9.31766e-13	1.95787e-12	2.14915e-12	1.66147e-12	5.68961e-13	1.14979e-12	8.37919e-13	1.8872e-12	8.05313e-13	1.17669e-09	3.01593e-09	2.91609e-09	4.26e-56	1.33999e-49	7.41905e-48	1.94317e-21	3.62853e-51	1.4477e-51	3.97545e-51	4.02733e-53	2.2666e-28	7.80413e-50	1.58093e-48	1.13794e-45	3.40278e-50	2.478e-40
LRV1-Lg2015	8.65774e-15	1.87932e-14	2.07234e-14	1.57969e-14	2.83947e-15	1.07903e-14	7.74094e-15	9.36667e-15	7.4393e-15	1.60545e-09	4.68544e-10	1.52811e-09	2.2354e-56	4.88612e-50	9.93608e-49	9.75959e-21	6.80755e-51	1.73007e-52	1.05563e-53	5.08074e-55	2.57158e-28	5.68273e-50	2.43927e-48	1.0213e-44	2.95877e-53	5.21776e-41	1.1092e-15
LRV1-Lg2028_1	6.62994e-11	1.57055e-10	1.7124e-10	1.6737e-10	5.61285e-12	4.68658e-11	8.55406e-11	7.90064e-11	1.5235e-10	2.56333e-08	1.00314e-09	2.49638e-09	7.09358e-50	3.10036e-49	2.08019e-48	8.96151e-39	4.94413e-53	2.19643e-51	2.12806e-50	1.24478e-52	1.18636e-40	6.96958e-50	1.13177e-48	8.9356e-45	3.74017e-52	1.23535e-21	7.75147e-40	2.31076e-40
LRV1-Lg2028_2	2.06778e-14	4.46035e-14	4.91356e-14	5.51249e-14	1.48447e-14	2.5716e-14	1.85143e-14	7.0481e-14	1.77853e-14	4.97517e-09	2.73632e-10	2.21265e-10	6.24775e-55	3.40442e-50	1.32261e-48	4.94619e-20	4.50784e-51	1.15961e-52	3.35228e-53	1.31779e-53	5.13039e-28	7.58336e-50	6.84232e-47	2.23876e-44	3.27691e-52	2.65159e-40	2.52307e-16	2.67751e-06	2.83159e-39
LRV1-Lg2028_3	1.97462e-13	2.34864e-13	2.58453e-13	3.55114e-13	9.03446e-13	1.36408e-13	1.21208e-13	4.25058e-14	1.56161e-13	3.63584e-11	3.44051e-08	4.48138e-12	3.92682e-53	1.20625e-48	4.83087e-49	1.87418e-27	9.1667e-53	4.35966e-51	6.31841e-51	7.03916e-53	2.06849e-28	1.54713e-50	3.50282e-48	1.86956e-41	3.5542e-53	2.74781e-39	1.19376e-27	7.92918e-29	1.60218e-38	6.66872e-27
LRV1-LgLF98	1.19889e-13	2.56396e-13	2.82257e-13	2.16319e-13	2.56088e-13	1.48833e-13	1.07391e-13	8.92104e-14	1.03351e-13	5.60289e-09	5.87946e-09	5.69359e-09	6.60456e-56	3.39569e-49	1.75803e-47	9.30209e-21	3.94622e-51	2.06479e-51	6.16678e-51	1.58007e-52	1.3707e-28	1.85236e-49	4.51382e-48	1.51045e-45	9.72409e-50	1.11626e-40	1.38555e-05	3.40779e-15	4.79458e-40	7.54315e-16	1.50018e-26
LRV1-LgLL28	2.76358e-11	6.62347e-11	7.23267e-11	3.47323e-11	1.08105e-12	3.97635e-11	3.57546e-11	3.89243e-11	6.42611e-11	5.41498e-11	4.95624e-11	2.69675e-10	3.05681e-50	1.69969e-49	2.82029e-49	6.56836e-39	2.59323e-53	1.4623e-51	5.95248e-51	6.3544e-52	2.60446e-40	6.91828e-51	7.47531e-49	7.56174e-44	2.48135e-53	2.59317e-23	4.18006e-40	7.85638e-40	1.03517e-11	1.12125e-39	1.91603e-38	1.89586e-40
LRV1-LgMC71	5.23303e-10	1.19947e-09	1.30229e-09	1.2781e-09	1.14212e-10	7.37902e-10	6.70211e-10	1.57128e-10	1.16281e-09	3.92886e-09	2.81517e-10	3.04364e-10	1.84126e-50	2.34577e-50	6.62523e-49	8.54438e-40	1.82622e-53	1.87089e-50	1.70121e-52	5.13153e-51	1.04302e-39	1.67491e-50	2.11553e-49	2.44702e-44	8.42944e-53	7.86034e-12	6.38447e-40	1.82114e-40	4.15075e-23	3.71728e-40	5.18105e-39	3.45417e-40	2.44692e-23
LRV1-LgMJ25	6.94504e-11	1.63613e-10	1.78169e-10	1.74511e-10	1.19177e-11	9.90779e-11	8.95977e-11	1.70499e-11	1.58529e-10	5.06579e-10	2.23801e-09	4.77351e-10	3.67436e-50	1.85865e-49	9.60474e-48	6.65518e-40	2.63164e-53	2.82965e-50	7.45095e-51	1.52131e-52	1.75598e-40	5.98379e-50	3.79639e-50	3.5737e-44	4.76828e-54	6.9739e-10	1.27746e-41	1.68583e-41	2.27018e-21	2.13404e-40	1.35563e-39	1.7057e-41	1.67035e-22	1.01238e-11
LRV1-LgPD46	5.13248e-10	1.18319e-09	1.28591e-09	6.39359e-10	4.16079e-12	7.26068e-10	6.57523e-10	2.16657e-10	1.148e-09	3.44753e-10	1.13253e-11	1.13237e-10	1.68913e-50	5.61738e-50	2.45285e-49	2.29682e-39	2.33955e-52	5.07644e-52	6.94566e-51	6.7175e-52	5.61262e-40	5.31713e-50	4.0649e-48	5.63486e-44	2.57568e-52	1.63843e-23	3.41437e-40	1.97021e-39	7.19167e-12	2.95239e-39	8.60871e-39	3.04054e-40	2.9777e-10	1.10139e-23	1.47554e-22
LRV1-LgVL91	1.46735e-09	3.33184e-09	3.61497e-09	1.82146e-09	1.84018e-11	2.06249e-09	1.87218e-09	4.46503e-10	3.2336e-09	2.71399e-10	1.82475e-11	1.10982e-10	1.47884e-50	2.53842e-49	2.10396e-48	4.34716e-39	3.04372e-52	6.34239e-52	1.1673e-50	1.71125e-51	7.06749e-40	2.22664e-49	1.65541e-47	2.00542e-43	6.17402e-52	1.3334e-23	8.71228e-40	6.23311e-40	3.94819e-12	6.50703e-40	1.55873e-38	5.43975e-40	6.23723e-10	8.96234e-24	1.19669e-22	0.00867458
LRV1-LgVW21	8.83102e-10	2.0161e-09	2.18894e-09	2.31701e-09	1.23473e-10	1.24401e-09	1.12868e-09	1.65405e-10	1.81166e-09	8.40964e-11	5.59301e-11	4.83845e-10	1.10931e-48	7.33764e-49	2.4498e-50	3.08739e-39	8.65866e-53	5.48951e-50	1.36511e-50	1.4614e-51	1.01952e-40	3.30107e-51	1.7354e-48	1.63486e-44	2.47946e-51	2.04382e-20	2.64844e-40	5.91548e-41	2.07967e-22	5.31363e-40	9.47203e-40	6.48201e-41	6.79673e-22	9.13461e-22	1.34609e-19	1.62117e-21	1.02293e-21
LRV1-LgWF69_1	1.1133e-14	2.41492e-14	2.66399e-14	2.98817e-14	8.0032e-15	1.38787e-14	9.94964e-15	2.61213e-14	9.57457e-15	1.30492e-09	4.1721e-09	2.68791e-09	3.9539e-55	8.40423e-51	4.82626e-49	3.12787e-19	1.09573e-50	6.83779e-52	8.89243e-54	1.59294e-53	1.38971e-27	1.93699e-50	8.8716e-49	6.05422e-44	4.17807e-52	4.41517e-41	9.02861e-17	2.174e-09	8.0756e-40	9.64081e-09	3.17956e-28	1.23789e-15	5.92056e-40	3.20257e-41	1.42571e-41	6.91673e-39	2.19636e-39	6.06679e-41
LRV1-LgWF69_2	2.2696e-13	2.69839e-13	2.96778e-13	4.0765e-13	1.03261e-12	1.56891e-13	1.3957e-13	4.90155e-14	1.79524e-13	2.80978e-11	5.88308e-09	2.11539e-12	2.09225e-53	1.41072e-49	1.72473e-49	1.61691e-28	3.96017e-53	3.03785e-52	6.33479e-52	1.1127e-52	7.74644e-29	5.50135e-51	4.985e-49	6.53302e-42	4.74374e-53	1.57294e-39	5.42859e-28	1.00537e-28	1.10572e-38	1.02094e-27	2.98261e-05	3.53342e-27	4.51102e-38	4.03223e-39	7.77163e-40	1.5001e-38	2.72297e-38	1.64439e-39	7.22397e-29
LRV1-LgXJ93_1	3.35944e-11	8.01167e-11	8.74023e-11	9.26194e-11	2.14025e-11	4.82078e-11	4.34401e-11	2.45266e-11	7.16458e-11	1.18702e-11	4.79996e-12	3.97596e-10	1.50741e-47	1.54842e-48	3.06972e-49	6.53015e-40	1.5375e-52	2.39977e-49	1.14245e-50	3.01168e-51	1.68186e-40	9.80348e-51	1.04767e-48	8.13958e-45	8.00955e-51	2.903e-22	4.44964e-40	4.29844e-41	6.68851e-22	3.85304e-40	1.48783e-39	2.01051e-40	1.5283e-22	1.26669e-23	9.06564e-22	2.67064e-22	1.68684e-22	4.36948e-07	2.72084e-41	1.90022e-39
LRV1-LgXK73	2.14663e-13	5.41544e-13	5.95173e-13	1.71414e-12	1.7851e-12	3.15892e-13	2.81296e-13	1.63591e-13	3.93656e-13	3.75037e-10	9.78964e-09	3.29246e-09	7.97752e-54	2.07295e-49	2.08626e-51	9.87483e-27	4.73906e-51	3.3989e-51	1.88819e-50	5.3612e-54	6.22294e-30	1.47447e-52	2.81266e-51	5.25732e-44	1.02716e-51	2.11117e-39	7.39784e-30	2.37117e-29	5.06595e-39	1.24002e-27	4.58896e-22	5.10779e-29	1.32748e-37	9.74011e-40	9.79132e-40	1.48081e-37	2.10274e-37	4.85033e-38	4.20476e-29	2.32264e-23	8.70936e-38
LRV1-LgYE48	4.42724e-11	1.05362e-10	1.14925e-10	5.55618e-11	5.15104e-13	6.34855e-11	5.72004e-11	1.49321e-11	1.0218e-10	1.73172e-10	1.71182e-10	7.3822e-11	4.86226e-51	1.85412e-50	1.4877e-49	4.83113e-39	3.62495e-53	6.05908e-53	3.56172e-52	1.95972e-52	4.50865e-40	4.66142e-51	6.29153e-50	2.31706e-44	4.87339e-53	1.84846e-23	2.17764e-39	2.51724e-39	1.55969e-11	3.60005e-39	2.44732e-38	1.34756e-39	1.75052e-06	8.88388e-24	1.18603e-22	1.05792e-09	3.07031e-09	1.71507e-22	2.57829e-39	5.76512e-38	5.47908e-23	5.59297e-38
LRV1-LgYR07	3.81402e-12	9.30836e-12	1.01888e-11	2.83082e-11	3.72938e-11	5.53009e-12	7.12971e-12	7.7743e-12	8.07769e-12	4.42163e-08	1.82783e-09	6.19471e-09	5.04916e-55	6.95139e-50	9.20692e-48	1.67296e-19	1.02377e-52	3.78394e-50	2.86029e-50	4.12327e-50	8.76958e-28	1.91242e-49	8.13694e-51	8.17129e-44	8.79525e-52	3.14447e-38	8.10382e-20	2.31688e-19	7.55092e-38	8.39489e-19	4.19641e-27	2.29059e-19	5.86907e-38	1.89516e-38	2.72714e-38	8.51124e-38	9.37162e-38	1.00685e-37	3.70259e-19	4.04852e-28	1.54937e-38	5.15439e-28	1.38985e-37
LRV1-LgYZ58	9.64148e-10	2.19667e-09	2.38292e-09	1.19842e-09	3.12417e-11	1.35616e-09	1.23247e-09	2.91691e-10	2.12969e-09	9.78137e-10	2.37697e-10	3.30943e-10	1.50612e-50	5.55069e-48	3.3603e-48	3.2003e-39	6.24004e-53	7.36158e-52	9.46427e-51	2.69932e-52	2.54437e-41	3.28727e-49	3.63217e-49	4.60072e-45	1.19133e-51	2.02715e-23	2.24914e-40	2.6876e-40	3.30878e-12	5.55217e-40	1.49876e-38	2.56411e-40	7.46675e-11	6.95944e-24	1.83487e-22	1.22656e-08	3.69743e-08	6.75563e-23	2.75221e-40	5.60978e-39	6.02651e-23	2.34662e-38	6.10058e-10	1.36447e-38
LRV1-1	2.45712e-12	8.06242e-12	6.87936e-12	4.74751e-12	1.33078e-13	3.70154e-12	1.70992e-12	3.0974e-13	1.38858e-12	2.714e-08	5.22534e-08	3.01686e-10	3.73468e-51	5.92243e-50	2.5384e-46	3.46238e-49	2.0593e-54	7.98249e-53	2.13222e-51	5.03874e-52	7.60361e-51	6.3186e-47	1.37891e-11	2.93885e-51	5.13433e-47	7.89515e-50	1.08009e-48	9.46016e-48	3.2713e-48	6.66076e-47	4.33478e-49	1.18226e-48	3.2257e-49	1.29733e-48	1.15869e-50	2.51068e-48	7.28915e-48	2.63605e-48	3.44394e-48	6.62027e-50	2.25022e-48	2.74341e-50	1.31649e-50	2.88564e-49	1.64158e-49
LRV1-4	9.07522e-13	7.4171e-13	8.15892e-13	2.34545e-12	1.07615e-12	9.16128e-13	8.1584e-13	2.43204e-12	2.38784e-12	1.17515e-10	1.73646e-10	1.36979e-10	9.22583e-55	6.25655e-50	1.24874e-50	1.86824e-27	1.40832e-50	2.40996e-50	1.45959e-50	2.76332e-55	0.18259	8.25268e-52	1.1516e-51	4.88969e-44	8.52307e-51	4.18254e-40	1.31708e-27	1.4858e-27	2.12789e-40	2.98943e-27	6.21297e-28	7.89284e-28	4.68189e-40	1.89091e-39	3.15651e-40	1.00451e-39	1.26507e-39	3.37366e-40	8.17914e-27	2.32479e-28	5.5727e-40	1.33184e-29	8.12003e-40	3.70684e-27	4.53158e-41	1.14356e-50
BjuaLRV4	4.85434e-09	8.78972e-09	9.59636e-09	4.06408e-09	3.97549e-09	1.06746e-08	1.45681e-08	4.59865e-10	4.78243e-08	8.59665e-08	1.60143e-06	2.30587e-10	1.93516e-13	1.88383e-12	6.63064e-13	4.99259e-12	5.93217e-13	9.16815e-14	1.58866e-16	2.52619e-11	6.65002e-17	3.242e-12	1.51059e-16	1.19518e-15	7.51552e-13	4.46504e-12	1.43533e-13	2.97781e-14	1.5577e-11	5.95047e-14	1.41125e-15	1.03213e-13	1.55827e-11	2.66578e-12	6.62768e-11	7.26021e-13	1.26369e-12	2.00097e-11	1.06948e-14	1.89343e-16	1.46626e-11	2.22687e-17	2.08506e-13	1.06708e-12	7.74632e-12	1.96068e-16	1.52646e-16
BmasLRV3	7.1024e-10	1.00132e-09	1.24345e-09	2.69977e-10	9.56353e-09	1.00625e-09	7.98016e-10	8.23057e-10	5.64634e-10	7.75571e-12	3.62949e-13	6.71517e-11	1.21965e-16	1.21149e-11	3.16221e-11	6.96206e-11	7.80751e-17	3.31515e-14	1.13353e-15	2.82291e-15	1.84861e-11	1.04989e-10	7.63022e-14	3.7547e-09	3.66143e-13	2.62577e-12	1.25341e-10	6.20892e-11	1.14089e-12	2.93924e-10	9.10061e-12	4.41923e-10	2.98669e-10	3.4271e-13	9.85661e-13	6.57356e-11	1.62806e-09	9.58728e-12	1.0165e-09	5.17195e-12	1.48904e-12	2.06823e-10	1.81055e-10	1.62986e-11	1.90186e-10	1.9397e-13	1.42964e-10	2.7573e-13
BwenLRV3	6.24279e-07	1.02421e-06	1.10149e-06	2.39049e-06	1.67537e-06	6.7222e-07	8.08153e-07	5.50787e-06	1.24688e-06	1.22685e-05	4.92468e-07	1.11109e-05	2.83625e-09	1.42674e-08	3.90509e-07	5.49969e-15	7.62949e-11	4.10036e-12	4.76286e-14	4.533e-10	8.09251e-15	1.62854e-07	1.6192e-11	1.12173e-12	4.44419e-14	5.62391e-10	2.54848e-13	1.11968e-11	5.96668e-11	5.35921e-12	2.77779e-15	1.95796e-13	4.97083e-11	6.89451e-11	4.0076e-10	1.64819e-10	3.96097e-11	1.91027e-11	2.28064e-12	8.59422e-15	1.74714e-11	1.26875e-13	1.89717e-11	6.80317e-13	2.39574e-10	1.8313e-10	6.16588e-15	1.03408e-15	4.40163e-23
[truncated: 1 more columns]

## Sheet: capsid
	1M-Lmj-Uzb1	26ch	27ch-Lmj-Uzb2	29Ch	2M	37ch	3T	44tg	79p	LRV2-Lae-303	LRV2-Lae-327	LRV2-Lae-L494	LRV_from_MHOM_BO_2011_2169	LRV1-Lg60691	LRV1-Lg601047	LRV1_M6200	LRV1-LbrLEM2700	LRV1-LbrLEM2780(a)	LRV1-LbrLEM2780(b)	LRV1-LbrLEM3874	LRV1-LgyM4147	LRV1-Lg2001	LRV1-LgLF94	LRV1-LgXJ93_2	LRV1-LbrYA70	LRV1-Lg2014	LRV1-Lg2008	LRV1-Lg2015	LRV1-Lg2028_1	LRV1-Lg2028_2	LRV1-Lg2028_3	LRV1-LgLF98	LRV1-LgLL28	LRV1-LgMC71	LRV1-LgMJ25	LRV1-LgPD46	LRV1-LgVL91	LRV1-LgVW21	LRV1-LgWF69_1	LRV1-LgWF69_2	LRV1-LgXJ93_1	LRV1-LgXK73	LRV1-LgYE48	LRV1-LgYR07	LRV1-LgYZ58	LRV1-1	LRV1-4	BjuaLRV4	BmasLRV3
1M-Lmj-Uzb1
26ch	0.00443233
27ch-Lmj-Uzb2	0.00153584	0.0796125
29Ch	0.000893903	7.23856e-05	2.72557e-05
2M	1.1839e-12	3.50801e-13	1.56964e-13	1.10973e-13
37ch	0.0425454	0.00763201	0.00259872	0.000535598	7.88262e-13
3T	1	0.00443233	0.00153584	0.000893903	1.1839e-12	0.0425454
44tg	2.3538e-11	1.02416e-11	4.48338e-12	4.68693e-12	2.37157e-13	2.3538e-11	2.3538e-11
79p	0.000893903	7.23856e-05	2.72557e-05	1.62472e-05	9.97639e-14	0.000535598	0.000893903	4.28208e-12
LRV2-Lae-303	3.64951e-53	5.48866e-53	5.48866e-53	2.13489e-53	1.2114e-53	8.31378e-53	3.64951e-53	2.0351e-51	1.41183e-53
LRV2-Lae-327	1.09069e-56	3.02696e-57	7.10194e-57	7.66674e-58	2.77687e-58	1.09069e-56	1.09069e-56	1.89895e-56	1.97852e-56	8.70792e-57
LRV2-Lae-L494	4.45582e-56	6.76506e-56	1.56778e-55	2.67361e-56	8.01372e-56	4.45582e-56	4.45582e-56	2.50349e-53	9.48348e-56	8.26615e-60	1.05359e-44
LRV_from_MHOM_BO_2011_2169	2.68588e-10	7.21269e-10	5.59563e-10	2.08884e-10	1.25934e-09	8.10477e-10	2.68588e-10	2.65194e-10	3.54208e-10	8.86157e-10	1.72907e-09	9.73629e-09
LRV1-Lg60691	1.78844e-11	5.03944e-11	8.31077e-11	3.73084e-11	1.2098e-10	2.63859e-11	1.78844e-11	9.01027e-11	3.52928e-11	1.53146e-12	5.3865e-08	8.43145e-07	2.37601e-61
LRV1-Lg601047	5.31972e-10	1.41411e-09	1.57974e-09	1.53337e-09	1.61908e-09	3.67636e-10	5.31972e-10	1.40388e-08	2.07412e-09	1.64083e-09	7.71224e-10	2.75606e-07	2.32039e-61	2.64473e-26
LRV1_M6200	3.91554e-09	4.98621e-09	3.89691e-09	2.15277e-09	1.89991e-10	5.58226e-09	3.91554e-09	1.05653e-08	2.50079e-09	1.95401e-10	2.25878e-10	1.31729e-08	1.89231e-56	2.72196e-53	2.23906e-53
LRV1-LbrLEM2700	1.19901e-09	5.13373e-10	3.97443e-10	6.51406e-10	6.56044e-12	1.19901e-09	1.19901e-09	7.39128e-11	1.09311e-09	3.10359e-10	1.305e-08	4.92863e-09	7.03795e-38	9.97704e-58	1.48126e-58	9.67478e-58
LRV1-LbrLEM2780(a)	6.73334e-08	6.06293e-08	3.43948e-08	2.75987e-08	4.69971e-10	6.73334e-08	6.73334e-08	3.18757e-09	4.42485e-08	4.34556e-11	5.4833e-10	5.93732e-09	1.30696e-38	4.06669e-56	6.11266e-57	1.74486e-55	1.62282e-33
LRV1-LbrLEM2780(b)	7.58401e-09	3.35773e-09	3.74104e-09	6.16401e-09	5.97372e-11	3.75852e-09	7.58401e-09	1.72125e-09	6.92833e-09	5.48508e-10	1.75057e-10	6.10761e-08	1.10477e-53	9.72085e-59	1.26823e-60	2.10897e-52	1.33798e-51	5.13605e-51
LRV1-LbrLEM3874	4.91447e-10	4.36694e-10	3.37868e-10	2.22456e-10	1.74294e-10	2.33996e-10	4.91447e-10	3.17076e-10	4.4755e-10	1.20967e-11	1.37801e-08	1.4486e-09	2.98623e-29	3.35563e-59	1.10507e-59	2.56626e-56	2.04467e-37	1.06648e-37	3.52825e-51
LRV1-LgyM4147	1.97992e-10	5.40538e-10	4.17779e-10	2.14235e-10	5.71159e-11	6.09088e-10	1.97992e-10	2.46537e-09	1.23313e-10	1.34814e-09	2.44663e-09	1.55817e-07	1.01325e-54	2.84996e-52	1.74546e-51	1.92588e-29	4.91741e-56	1.82747e-55	4.72985e-55	3.25566e-54
LRV1-Lg2001	8.7912e-09	2.04359e-08	2.26709e-08	2.39032e-08	6.32513e-09	6.20158e-09	8.7912e-09	7.15484e-08	1.603e-08	4.00586e-10	1.9272e-09	8.34079e-07	1.12416e-60	6.13439e-26	6.14825e-08	1.56877e-54	9.78629e-59	2.68491e-56	2.78505e-59	1.63431e-60	1.04023e-51
LRV1-LgLF94	1.25034e-09	1.59973e-09	2.56127e-09	1.20678e-09	2.32587e-11	6.01158e-10	1.25034e-09	2.83601e-09	1.14049e-09	1.14303e-12	2.86538e-12	1.26242e-12	9.75212e-57	9.04284e-54	1.28627e-52	4.17438e-57	5.13479e-54	1.42693e-52	8.73592e-55	6.95575e-58	4.26283e-54	7.59902e-53
LRV1-LgXJ93_2	2.83795e-09	3.61394e-09	1.9764e-09	6.37177e-10	9.84286e-10	4.0453e-09	2.83795e-09	1.29119e-09	2.58963e-09	1.97476e-09	2.21564e-08	2.39525e-09	7.22132e-57	1.87357e-55	1.46873e-55	7.05085e-52	1.3405e-55	7.68483e-54	1.34609e-54	8.64382e-56	5.38571e-50	1.50354e-54	2.91126e-57
LRV1-LbrYA70	5.99286e-09	5.35676e-09	4.19473e-09	8.40997e-10	6.70392e-10	2.95539e-09	5.99286e-09	1.13509e-09	1.88616e-09	2.88148e-08	5.40715e-09	2.39073e-09	1.82773e-56	6.03673e-57	2.60051e-55	1.52855e-58	1.82752e-53	1.48215e-52	2.49908e-52	1.05771e-52	3.98669e-58	3.79191e-55	7.03046e-56	1.94222e-55
LRV1-Lg2014	7.97356e-08	9.98479e-08	5.69833e-08	3.27346e-08	1.04122e-08	1.10765e-07	7.97356e-08	9.77672e-09	1.3507e-08	1.83138e-08	4.75705e-10	7.01122e-09	1.57931e-53	1.07347e-57	2.10054e-56	2.4883e-41	3.22862e-56	1.75966e-54	1.7024e-52	1.60734e-56	1.40757e-41	4.41865e-57	6.16958e-55	3.48991e-51	1.46844e-56
LRV1-Lg2008	6.53834e-09	5.84212e-09	4.5688e-09	3.61844e-09	3.66847e-10	6.53834e-09	6.53834e-09	3.4533e-08	4.19435e-09	1.30767e-09	1.75484e-10	1.21563e-08	3.57835e-54	8.09858e-54	9.66098e-54	1.71131e-21	7.93244e-55	9.79457e-54	2.21922e-53	1.36323e-54	4.10381e-29	2.80215e-54	1.18884e-55	8.91444e-51	1.05305e-58	2.65916e-43
LRV1-Lg2015	4.33334e-08	5.4503e-08	4.31398e-08	1.74391e-08	1.01033e-08	6.06289e-08	4.33334e-08	1.10539e-07	3.97271e-08	2.17247e-09	1.66086e-10	4.22482e-10	1.56717e-53	1.34918e-55	6.6575e-55	1.59596e-22	9.87478e-56	6.57925e-54	1.09909e-53	5.9877e-54	2.38075e-31	1.87252e-55	1.00389e-55	1.17982e-51	3.3692e-58	2.5387e-42	1.41817e-19
LRV1-Lg2028_1	3.43953e-08	1.1734e-07	6.70152e-08	1.94686e-08	4.80085e-08	9.3749e-08	3.43953e-08	1.68988e-07	3.15169e-08	2.06648e-09	9.8846e-11	1.15263e-09	1.8524e-54	8.20759e-57	4.42387e-58	1.57761e-41	5.03413e-58	4.83739e-58	1.42821e-56	2.33237e-57	2.29753e-40	3.63248e-58	6.81443e-56	9.35527e-51	5.33837e-54	5.60156e-29	1.46297e-43	5.56888e-42
LRV1-Lg2028_2	1.24328e-08	1.57407e-08	1.23753e-08	4.87635e-09	8.07692e-09	1.75665e-08	1.24328e-08	8.90641e-08	5.64456e-09	2.09368e-09	3.39801e-10	1.00804e-08	3.54228e-53	2.11323e-55	1.71105e-55	1.30543e-22	6.9545e-55	2.55131e-53	3.59495e-53	1.45729e-53	2.52912e-30	4.78154e-56	2.24692e-55	1.20878e-51	2.01745e-56	3.62179e-42	7.63152e-20	4.76176e-08	3.32275e-42
LRV1-Lg2028_3	4.34216e-09	5.52341e-09	4.32176e-09	1.11458e-09	1.19695e-10	6.17875e-09	4.34216e-09	5.49389e-10	8.0151e-09	2.54269e-09	1.71666e-08	7.93519e-06	2.33799e-54	5.42732e-55	1.32597e-54	1.17041e-29	1.09469e-55	7.02358e-54	3.57032e-51	2.029e-55	5.70133e-28	1.10964e-54	1.83147e-55	1.57439e-50	3.65635e-59	4.58305e-41	2.40072e-29	1.49069e-29	9.48434e-42	5.31225e-29
LRV1-LgLF98	2.8802e-09	2.56757e-09	1.99953e-09	1.57605e-09	1.53731e-10	2.8802e-09	2.8802e-09	1.57178e-08	3.76157e-09	3.44819e-09	2.27683e-10	3.05818e-08	1.22148e-54	1.15283e-53	3.94767e-53	1.71131e-21	3.86023e-55	1.63544e-54	4.51274e-53	9.50982e-55	7.87954e-29	1.15507e-53	2.43486e-55	8.91444e-51	3.24824e-58	2.65916e-43	0.00443961	2.92261e-19	1.46297e-43	7.63152e-20	4.5887e-29
LRV1-LgLL28	2.40519e-08	4.25224e-08	2.39441e-08	4.7401e-09	2.39571e-08	3.3783e-08	2.40519e-08	4.43067e-08	1.10586e-08	3.92789e-09	1.89602e-10	1.7601e-08	2.02062e-53	6.75251e-55	7.13632e-55	8.66624e-42	6.10122e-57	1.11994e-55	1.22368e-54	8.40863e-56	6.35234e-40	2.01066e-55	7.92107e-56	2.96584e-52	1.14276e-53	8.40702e-29	1.49731e-43	1.1341e-41	6.37737e-15	3.02455e-41	2.47115e-41	1.49731e-43
LRV1-LgMC71	1.9061e-07	2.37446e-07	1.37326e-07	4.10837e-08	2.61027e-08	2.62674e-07	1.9061e-07	2.44951e-08	6.56167e-08	8.75394e-08	6.27185e-10	4.52355e-09	1.09528e-53	2.35756e-57	3.56857e-57	2.29395e-41	9.41577e-56	2.4806e-54	4.06959e-53	2.26212e-56	6.20232e-41	3.53738e-58	3.53703e-56	9.37916e-51	4.28485e-56	1.41871e-10	7.18423e-44	3.24403e-42	5.19396e-29	2.47276e-42	1.22711e-41	1.33708e-43	3.92483e-28
LRV1-LgMJ25	7.95443e-09	1.42498e-08	7.91791e-09	1.51371e-09	5.582e-09	1.12602e-08	7.95443e-09	7.43905e-09	1.75886e-09	1.59915e-08	6.54968e-10	1.18027e-09	1.1294e-52	3.13349e-58	1.1271e-55	2.07118e-41	2.74559e-56	5.29773e-53	1.72943e-53	1.21893e-55	1.60635e-41	8.10129e-57	9.02105e-54	3.06902e-51	6.51084e-58	5.31414e-12	1.63509e-43	2.90772e-42	1.22533e-29	4.13423e-42	5.93357e-42	3.04351e-43	2.52659e-29	4.18766e-11
LRV1-LgPD46	2.21823e-08	3.92426e-08	2.20829e-08	4.3654e-09	1.56757e-08	3.11682e-08	2.21823e-08	2.91668e-08	1.019e-08	2.06787e-10	2.57768e-12	4.37244e-09	2.05163e-53	1.97648e-55	8.80766e-55	1.65059e-42	4.29187e-57	6.03493e-57	5.80925e-54	4.50057e-57	9.73747e-42	1.73398e-55	1.246e-55	6.93518e-52	3.05494e-53	2.97837e-29	3.51166e-44	1.41195e-42	8.43708e-17	2.47927e-43	1.71009e-42	3.51166e-44	1.28314e-13	1.90861e-28	1.83439e-30
LRV1-LgVL91	3.11682e-08	5.48808e-08	3.10298e-08	6.21526e-09	1.56757e-08	4.367e-08	3.11682e-08	2.91668e-08	1.44053e-08	9.72392e-11	5.72234e-12	2.14698e-09	4.17139e-53	2.8341e-55	2.99185e-55	4.1837e-42	8.9687e-57	2.63577e-56	4.05412e-54	1.97255e-56	2.4906e-41	5.8345e-56	1.78529e-55	1.34752e-51	6.19056e-53	7.81083e-29	8.97458e-44	1.27205e-41	2.61016e-16	4.14649e-42	5.97208e-42	8.97458e-44	1.90976e-13	9.66577e-28	9.00197e-30	0.00153903
LRV1-LgVW21	3.24585e-08	1.10306e-07	6.30936e-08	1.84285e-08	1.63816e-08	4.54165e-08	3.24585e-08	8.24717e-08	4.16086e-08	8.78284e-10	8.45545e-09	1.68458e-09	1.60347e-51	8.11831e-56	1.05282e-52	3.0183e-41	2.91196e-55	1.27639e-52	1.0172e-53	6.45625e-54	1.63805e-40	1.78673e-52	8.95964e-56	5.12622e-51	2.32516e-55	4.65408e-28	3.0501e-42	1.63755e-42	2.35225e-27	5.3087e-42	9.13422e-40	1.06053e-41	2.37094e-27	1.28414e-28	1.4759e-29	1.17693e-28	4.30744e-28
LRV1-LgWF69_1	6.26383e-09	7.95966e-09	6.2343e-09	1.68351e-09	1.968e-09	8.90203e-09	6.26383e-09	6.49546e-08	5.72599e-09	1.47341e-09	6.01484e-11	1.99118e-09	6.71591e-55	1.74973e-54	2.09352e-54	1.48637e-22	1.51047e-54	5.88435e-54	8.2752e-54	1.53759e-54	2.99691e-30	4.17868e-55	1.11691e-55	1.45974e-51	2.73815e-57	5.72328e-44	4.7867e-20	4.77126e-11	1.80567e-43	6.49699e-10	2.35409e-29	9.78303e-20	8.81083e-43	2.11417e-44	6.56679e-44	8.09349e-44	7.22616e-43	6.09179e-44
LRV1-LgWF69_2	2.42461e-09	3.09299e-09	2.41305e-09	6.12103e-10	1.37512e-10	3.46533e-09	2.42461e-09	2.99603e-10	4.51174e-09	3.65324e-10	3.80014e-09	1.02136e-05	7.15055e-55	1.6574e-55	5.64973e-55	6.72768e-30	1.11688e-56	1.4688e-54	1.5219e-51	2.06698e-56	3.46962e-29	4.72354e-55	2.21719e-55	9.75615e-52	4.90598e-59	5.45982e-42	9.61271e-29	8.57924e-30	3.92947e-42	5.82803e-29	1.55784e-05	1.84223e-28	1.39253e-41	2.00266e-42	3.82953e-43	1.32925e-42	4.62248e-42	2.00077e-40	2.57974e-29
LRV1-LgXJ93_1	1.85459e-07	3.1758e-07	1.84686e-07	5.59575e-08	1.81211e-08	1.3424e-07	1.85459e-07	1.73524e-07	6.39116e-08	1.78267e-09	1.59358e-08	5.66124e-09	6.222e-54	1.8671e-56	1.79338e-54	9.21886e-43	2.29455e-57	2.94803e-55	5.96428e-54	1.97052e-55	6.61337e-41	3.05872e-54	1.05963e-56	1.04073e-50	2.04811e-56	1.20421e-28	4.52093e-43	1.69264e-42	5.97156e-28	2.60866e-42	1.98498e-40	1.56841e-42	1.60223e-27	4.60405e-29	2.82883e-30	7.96606e-29	4.03138e-28	8.00857e-12	4.07808e-44	3.20707e-41
LRV1-LgXK73	1.15633e-08	1.46368e-08	1.15104e-08	6.20004e-09	3.40876e-09	1.63331e-08	1.15633e-08	1.029e-08	1.05757e-08	2.43376e-09	3.33503e-09	4.15412e-07	9.74466e-55	1.63488e-57	1.97239e-57	9.66629e-30	7.39627e-57	2.01716e-54	1.05396e-52	5.74602e-56	5.00961e-28	1.13174e-57	1.00973e-57	3.18759e-51	6.67827e-59	3.29926e-42	5.09145e-30	9.11731e-30	2.5306e-42	3.21359e-29	5.74004e-23	7.01651e-30	2.58322e-42	3.05527e-42	1.48544e-42	6.68608e-43	3.15518e-42	4.73375e-41	1.42344e-29	6.15146e-23	3.57403e-41
LRV1-LgYE48	3.25746e-08	4.10104e-08	2.30803e-08	6.49685e-09	5.75743e-09	3.25746e-08	3.25746e-08	4.27449e-08	7.5148e-09	1.28997e-09	2.35895e-10	3.01904e-08	1.29719e-52	1.66281e-55	1.75257e-55	8.79858e-42	7.48847e-55	8.30583e-56	2.30362e-54	1.15003e-54	3.45196e-40	3.39619e-56	4.04571e-56	4.25477e-52	8.81717e-53	2.22361e-28	8.15997e-44	6.1598e-42	6.08986e-14	4.7223e-42	3.23497e-41	8.15997e-44	9.54968e-07	5.45924e-28	1.84635e-29	5.82494e-14	8.6467e-14	2.38504e-27	4.79992e-43	2.48591e-41	2.28698e-28	1.03543e-42
LRV1-LgYR07	2.09048e-09	1.29637e-09	1.00674e-09	2.35507e-09	3.42194e-10	2.99297e-09	2.09048e-09	2.2842e-08	2.73256e-09	9.552e-09	2.55626e-10	4.07665e-08	6.21735e-55	2.25686e-54	2.63548e-54	1.83141e-22	5.19556e-55	2.58275e-55	2.87063e-51	1.63303e-55	6.00435e-33	2.83023e-55	2.1678e-55	1.28038e-51	6.7662e-57	3.54653e-42	4.80461e-23	5.28979e-24	3.24452e-41	5.84835e-24	3.66349e-29	9.52751e-23	2.42794e-41	9.56331e-43	6.31666e-43	4.24258e-42	1.46839e-41	8.1127e-43	6.60122e-24	1.23728e-28	2.14939e-43	6.69023e-29	1.32613e-41
LRV1-LgYZ58	1.97319e-09	3.60337e-09	1.96376e-09	7.44708e-10	1.36501e-09	2.82646e-09	1.97319e-09	5.38129e-09	8.70036e-10	5.82393e-09	1.47736e-11	3.46608e-09	6.65718e-53	1.10553e-55	3.44536e-55	7.32856e-42	2.70516e-56	6.02472e-57	1.72027e-55	1.5125e-56	8.15157e-41	1.39148e-55	8.226e-56	1.56199e-50	6.37544e-54	8.20256e-28	3.21366e-44	4.28074e-42	1.47963e-15	1.40168e-42	2.66318e-41	3.21366e-44	2.41721e-13	5.42606e-27	4.83027e-29	3.73887e-09	3.73887e-09	1.24278e-26	1.59626e-42	5.89939e-42	2.23317e-27	7.53308e-42	5.40457e-13	7.421e-42
LRV1-1	9.93928e-09	1.25899e-08	1.39926e-08	6.78476e-09	1.01757e-10	4.92892e-09	9.93928e-09	7.69974e-09	9.08787e-09	1.89571e-14	2.43853e-10	3.32971e-12	3.79235e-55	4.20439e-55	2.12763e-54	5.00412e-57	1.19546e-52	1.45801e-52	2.82684e-56	2.11542e-57	2.76414e-55	1.24037e-54	3.64436e-14	1.66899e-57	3.90933e-56	1.46463e-56	3.52048e-55	1.4437e-55	2.95641e-55	5.12328e-55	2.22316e-55	7.20726e-55	5.6532e-56	4.96903e-57	2.74232e-54	8.90649e-56	2.62831e-55	2.81492e-54	7.44415e-55	1.12581e-54	1.67744e-55	8.35171e-58	1.22414e-55	7.46478e-56	2.04239e-56
LRV1-4	9.74639e-11	2.68952e-10	2.07306e-10	1.05505e-10	6.03211e-11	3.03492e-10	9.74639e-11	1.24798e-09	6.04159e-11	5.72833e-10	2.38185e-09	1.09266e-07	3.09603e-54	3.68669e-52	1.60702e-51	1.19796e-28	1.02367e-55	7.9527e-55	6.12099e-54	8.44867e-54	1	9.50035e-52	5.41715e-54	1.34465e-49	1.11141e-57	3.5332e-41	2.42869e-28	2.84102e-30	3.30139e-40	1.97818e-29	1.45108e-27	4.70613e-28	1.19169e-39	1.159e-40	2.95946e-41	2.41104e-41	6.21525e-41	3.03671e-40	3.28703e-29	8.654e-29	2.28962e-40	3.10382e-27	6.44843e-40	3.23028e-32	2.03536e-40	2.60593e-55
BjuaLRV4	0.000738339	0.00125572	0.00134335	0.000907021	0.00144893	0.000934211	0.000738339	0.000767947	0.00109136	0.00355207	0.000194794	0.000898177	0.000255259	0.0147166	0.0896417	0.00327673	0.00037351	3.91042e-05	0.00127727	0.000294778	0.0477309	0.0747403	0.0118922	0.00496304	0.0010726	0.000738771	0.0288703	0.0119168	0.00600717	0.0237964	0.0027833	0.0351871	0.00220585	0.00145793	0.000767803	0.00210372	0.00319686	0.000522111	0.0364161	0.00480216	0.000115167	0.00240384	0.00256859	0.0227318	0.00549369	0.00815834	0.0239404
BmasLRV3	4.29485e-12	1.66996e-12	1.33759e-12	2.31994e-12	8.7365e-11	1.9079e-12	4.29485e-12	1.16492e-12	7.80583e-13	1.78259e-08	3.42062e-13	2.57433e-10	1.34012e-11	3.60463e-10	8.60042e-10	1.14815e-12	2.09398e-11	7.67795e-15	4.12176e-14	2.53442e-12	3.27725e-11	1.2574e-10	4.28966e-12	4.16099e-10	9.83506e-11	2.8545e-11	7.97681e-11	2.56192e-09	3.42583e-10	5.68188e-11	1.38973e-11	1.80102e-10	2.3725e-10	2.32655e-10	1.16007e-10	3.5047e-09	8.78989e-09	8.41035e-13	1.21083e-08	6.09256e-11	1.85311e-12	1.18356e-12	3.00373e-10	1.45275e-11	2.52585e-09	7.74822e-12	9.05358e-11	0.0181687
BwenLRV3	5.97482e-10	3.27037e-10	1.83823e-10	6.82083e-10	2.29415e-10	5.3357e-10	5.97482e-10	7.51216e-10	3.64931e-10	1.91955e-08	2.33094e-09	6.2622e-07	1.27178e-14	3.94023e-12	1.12452e-10	8.72548e-12	2.54815e-11	1.43869e-12	2.78087e-13	1.10279e-11	5.32999e-10	2.32361e-10	8.35413e-13	4.75252e-10	6.18324e-10	7.23013e-11	3.47921e-12	1.92258e-10	2.88251e-10	4.23586e-10	7.63108e-13	8.14672e-12	8.09186e-10	4.23935e-11	7.08825e-13	4.65419e-10	2.67894e-09	5.33934e-10	4.28241e-11	3.37508e-12	5.64853e-09	1.00046e-12	8.505e-10	2.21819e-10	2.25406e-09	1.40965e-12	8.00335e-10	2.60206e-05	3.96119e-24
[truncated: 1 more columns]
