# Supplementary material for: Analyses of Leishmania-LRV Co-Phylogenetic Patterns and Evolutionary Variability of Viral Proteins
Source: Viruses. 2021 Nov 19;13(11):2305. doi: 10.3390/v13112305 (PMC8624691; doi:10.3390/v13112305)
Supplement: Supplementary file 1 [file viruses-13-02305-s001.zip › Table S3.xlsx]

## Sheet: positive selection
	1M-Lmj-Uzb1	26ch	27ch-Lmj-Uzb2	29Ch	2M	37ch	3T	44tg	79p	LRV_from_MHOM_BO_2011_2169	LRV2-Lae-303	LRV2-Lae-327	LRV2-Lae-L494	LRV1-Lg60691	LRV1-Lg601047	LRV1_M6200	LRV1-LbrLEM2700	LRV1-LbrLEM2780(a)	LRV1-LbrLEM2780(b)	LRV1-LbrLEM3874	LRV1-LgyM4147	LRV1-Lg2001	LRV1-LgLF94	LRV1-LgXJ93_2	LRV1-LbrYA70	LRV1-Lg2014	LRV1-Lg2008	LRV1-Lg2015	LRV1-Lg2028_1	LRV1-Lg2028_2	LRV1-Lg2028_3	LRV1-LgLF98	LRV1-LgLL28	LRV1-LgMC71	LRV1-LgMJ25	LRV1-LgPD46	LRV1-LgVL91	LRV1-LgVW21	LRV1-LgWF69_1	LRV1-LgWF69_2	LRV1-LgXJ93_1	LRV1-LgXK73	LRV1-LgYE48	LRV1-LgYR07	LRV1-LgYZ58	LRV1-1	BjuaLRV4	BmasLRV3	BwenLRV3
1M-Lmj-Uzb1
26ch	1
27ch-Lmj-Uzb2	1	1
29Ch	1	1	1
2M	1	1	1	1
37ch	1	0.159848	0.159848	0.159848	1
3T	1	1	1	1	1	0.159848
44tg	1	1	1	1	1	1	1
79p	1	1	1	1	1	0.449025	1	1
LRV_from_MHOM_BO_2011_2169	0.184596	0.190742	0.190742	0.190742	0.123455	0.190742	0.190742	0.175388	0.173132
LRV2-Lae-303	1	1	1	1	1	1	1	1	1	0.0255639
LRV2-Lae-327	1	1	1	1	1	1	1	1	1	0.0646469	1
LRV2-Lae-L494	1	1	1	1	1	1	1	1	1	0.0580976	1	1
LRV1-Lg60691	0.328598	0.328598	0.328598	0.328598	0.420546	0.328598	0.328598	0.363068	0.231188	1	0.0438408	0.00881382	0.0303591
LRV1-Lg601047	0.368009	0.368009	0.368009	0.368009	0.406197	0.368009	0.368009	0.314776	0.26143	1	0.0172347	0.0133834	0.0147027	1
LRV1_M6200	0.36198	0.36198	0.36198	0.36198	0.486195	0.36198	0.36198	0.451432	0.370515	1	0.0137341	0.00850968	0.0129418	1	1
LRV1-LbrLEM2700	0.0792234	0.0792234	0.0792234	0.0792234	0.0503587	0.0792234	0.0792234	0.0730931	0.0710879	1	0.0154718	0.0587046	0.0495288	1	1	1
LRV1-LbrLEM2780(a)	0.326424	0.326424	0.326424	0.326424	0.278529	0.326424	0.326424	0.364546	0.299372	1	0.0158955	0.0764339	0.0541177	1	1	1	1
LRV1-LbrLEM2780(b)	0.124737	0.124737	0.124737	0.124737	0.192354	0.124737	0.124737	0.152256	0.153309	1	0.00190709	0.0445899	0.0228597	1	1	1	1	1
LRV1-LbrLEM3874	0.284591	0.284591	0.284591	0.284591	0.213667	0.284591	0.284591	0.288445	0.261055	1	0.0256668	0.0275884	0.0311974	1	1	1	1	1	1
LRV1-LgyM4147	0.204456	0.204456	0.204456	0.204456	0.274097	0.204456	0.204456	0.276586	0.211592	1	0.03171	0.0167334	0.0218674	1	1	1	1	1	1	1
LRV1-Lg2001	1	1	1	1	1	1	1	0.47114	0.408502	1	0.0327172	0.0234568	0.0243752	1	1	1	1	1	1	1	1
LRV1-LgLF94	0.338732	0.338732	0.338732	0.338732	0.390239	0.338732	0.338732	0.4289	0.311395	1	0.0149694	0.0121681	0.0409132	1	1	1	1	1	1	1	1	1
LRV1-LgXJ93_2	0.0411161	0.0411161	0.0411161	0.0411161	0.0662367	0.0411161	0.0411161	0.0630312	0.0475637	1	0.0134297	0.0705642	0.116071	1	1	1	1	1	1	1	1	1	1
LRV1-LbrYA70	1	1	1	1	0.308854	1	1	1	1	1	0.0240052	0.0727694	0.093878	1	1	1	1	1	1	1	1	1	1	1
LRV1-Lg2014	0.210224	0.210224	0.210224	0.210224	0.401037	0.210224	0.210224	0.332857	0.217648	1	0.00846445	0.0268872	0.0213995	1	1	1	1	1	1	1	1	1	1	1	1
LRV1-Lg2008	0.403851	0.403851	0.403851	0.403851	1	0.403851	0.403851	0.493892	0.412671	1	0.01901	0.00651511	0.00573521	1	1	1	1	1	1	1	1	1	1	1	1	1
LRV1-Lg2015	0.15219	0.15219	0.15219	0.15219	0.239534	0.15219	0.15219	0.213163	0.1587	1	0.027	0.00451607	0.0114417	1	1	1	1	1	1	1	1	1	1	1	1	1	1
LRV1-Lg2028_1	0.291509	0.291509	0.291509	0.291509	0.444997	0.291509	0.291509	0.375781	0.299587	1	0.0196018	0.0325351	0.0148869	1	1	1	1	1	1	1	1	1	1	1	1	1	1	1
LRV1-Lg2028_2	0.177833	0.177833	0.177833	0.177833	0.273712	0.177833	0.177833	0.244996	0.184488	1	0.0140984	0.0028875	0.0123234	1	1	1	1	1	1	1	1	1	1	1	1	1	1	0.453999	1
LRV1-Lg2028_3	0.185732	0.185732	0.185732	0.185732	0.307587	0.185732	0.185732	0.255282	0.20594	1	0.0356115	0.0081774	0.0150682	1	1	1	1	1	1	1	1	1	1	1	1	1	1	1	1	1
LRV1-LgLF98	0.422588	0.422588	0.422588	0.422588	1	0.422588	0.422588	1	0.431603	1	0.0209226	0.00506984	0.00672288	1	1	1	1	1	1	1	1	1	1	1	1	1	1	1	1	1	1
LRV1-LgLL28	0.364038	0.364038	0.364038	0.364038	1	0.364038	0.364038	0.453512	0.372353	1	0.0220443	0.0362976	0.0267386	1	1	1	1	1	1	1	1	1	1	1	1	1	1	1	1	1	1	1
LRV1-LgMC71	0.178242	0.178242	0.178242	0.178242	0.304504	0.178242	0.178242	0.244808	0.185178	1	0.00579547	0.0151121	0.0109232	1	1	1	1	1	1	1	1	1	1	1	1	1	1	1	1	1	1	1	1
LRV1-LgMJ25	0.296277	0.296277	0.296277	0.296277	0.416265	0.296277	0.296277	0.416953	0.305479	1	0.0050569	0.040759	0.0184307	1	1	1	1	1	1	1	1	1	1	1	1	1	1	1	1	1	1	1	1	1
LRV1-LgPD46	0.26008	0.26008	0.26008	0.26008	0.408179	0.26008	0.26008	0.340553	0.268412	1	0.0213906	0.0429602	0.0266016	1	1	1	1	1	1	1	1	1	1	1	1	1	1	1	1	1	1	1	1	1	1
LRV1-LgVL91	0.232785	0.232785	0.232785	0.232785	0.376373	0.232785	0.232785	0.30987	0.240576	1	0.0166015	0.0334709	0.0255091	1	1	1	1	1	1	1	1	1	1	1	1	1	1	1	1	1	1	1	1	1	1	0.0802694
LRV1-LgVW21	0.237551	0.237551	0.237551	0.237551	0.251044	0.237551	0.237551	0.31558	0.259557	1	0.0458853	0.0213314	0.039588	1	1	1	1	1	1	1	1	1	1	1	1	1	1	1	1	1	1	1	1	1	1	1	1
LRV1-LgWF69_1	0.267199	0.267199	0.267199	0.267199	0.38244	0.267199	0.267199	0.349521	0.27447	1	0.0338563	0.00229466	0.0105486	1	1	1	1	1	1	1	1	1	1	1	1	1	1	1	1	1	1	1	1	1	1	1	1	1
LRV1-LgWF69_2	0.245638	0.245638	0.245638	0.245638	0.382787	0.245638	0.245638	0.325343	0.26962	1	0.0234936	0.00903983	0.0142773	1	1	1	1	1	1	1	1	1	1	1	1	1	1	1	1	1	1	1	1	1	1	1	1	1	1
LRV1-LgXJ93_1	0.210073	0.210073	0.210073	0.210073	0.222709	0.210073	0.210073	0.283342	0.231016	1	0.0219573	0.0143807	0.0362575	1	1	1	1	1	1	1	1	1	1	1	1	1	1	1	1	1	1	1	1	1	1	1	1	1	1	1
LRV1-LgXK73	0.145974	0.145974	0.145974	0.145974	0.277169	0.145974	0.145974	0.247851	0.152488	1	0.0198641	0.00952614	0.0214062	1	1	1	1	1	1	1	1	1	1	1	1	1	1	1	1	1	1	1	1	1	1	1	1	1	1	1	1
LRV1-LgYE48	0.367347	0.367347	0.367347	0.367347	1	0.367347	0.367347	0.456724	0.375884	1	0.0154103	0.0261205	0.0247553	1	1	1	1	1	1	1	1	1	1	1	1	1	1	1	1	1	1	1	1	1	1	1	1	1	1	1	1	1
LRV1-LgYR07	0.424228	0.424228	0.424228	0.424228	1	0.424228	0.424228	1	0.432159	1	0.0136214	0.00652177	0.0153752	1	1	1	1	1	1	1	1	1	1	1	1	1	1	1	1	1	1	1	1	1	1	1	1	1	1	1	1	1	1
LRV1-LgYZ58	0.194789	0.194789	0.194789	0.194789	0.326477	0.194789	0.194789	0.264725	0.202235	1	0.016624	0.0339355	0.0293891	1	1	1	1	1	1	1	1	1	1	1	1	1	1	1	1	1	1	1	1	1	1	1	1	1	1	1	1	1	1	1
LRV1-1	0.172068	0.172068	0.172068	0.172068	0.235395	0.172068	0.172068	0.267551	0.155194	1	0.0162391	0.0130974	0.0457685	1	1	1	1	1	1	1	1	1	1	1	1	1	1	1	1	1	1	1	1	1	1	1	1	1	1	1	1	1	1	1	1
BjuaLRV4	0.410225	0.410225	0.410225	0.410225	0.426095	0.410225	0.410225	0.427865	0.296043	1	0.212073	0.075059	0.116409	0.100691	0.115122	1	0.326049	0.286733	0.333901	0.40758	1	0.0992747	n/a	n/a	1	n/a	1	1	n/a	1	n/a	1	n/a	1	n/a	n/a	n/a	n/a	1	1	1	1	n/a	1	n/a	1
BmasLRV3	0.0998981	0.0998981	0.0998981	0.0998981	0.0461366	0.0903438	0.0998981	0.0422072	0.144064	0.202058	0.040735	0.109493	0.158119	1	1	0.0603623	0.202732	0.0622441	0.472067	0.141243	0.034886	1	0.167782	0.0619122	0.0480083	0.154337	0.0694563	0.0819119	0.280117	0.081473	0.107458	0.0668587	0.175207	0.0916838	0.098348	0.128195	0.0906458	0.248078	0.0924942	0.123111	0.286194	0.0603617	0.150979	0.0653006	0.0937567	0.14544	0.422109
BwenLRV3	0.0625446	0.0625446	0.0625446	0.0625446	0.143408	0.0625446	0.0625446	0.0736578	0.0459437	0.0361089	0.0430498	0.035127	n/a	0.0147451	0.0353002	0.0917126	0.0713048	0.14853	1	0.0203187	0.0486029	0.031193	0.047561	0.091914	0.0933281	0.0501384	0.033133	0.0269992	0.0426944	0.023591	0.126903	0.0266885	0.0397637	0.0456444	0.0414117	0.0416505	0.0398125	0.0302614	0.0198194	0.0992872	0.0403569	0.0383727	0.0478812	0.0575606	0.0415456	0.0523136	0.375692	0.0315186
LRV1-4	0.18669	0.18669	0.18669	0.18669	0.252856	0.18669	0.18669	0.255286	0.193324	1	0.0311296	0.0181017	0.0273089	1	1	1	1	1	1	1	0.0802688	1	1	1	1	1	1	1	1	1	1	1	1	1	1	1	1	1	1	1	1	1	1	1	1	1	1	0.034886	0.0445852
[truncated: 1 more columns]

## Sheet: purifying selection
	1M-Lmj-Uzb1	26ch	27ch-Lmj-Uzb2	29Ch	2M	37ch	3T	44tg	79p	LRV_from_MHOM_BO_2011_2169	LRV2-Lae-303	LRV2-Lae-327	LRV2-Lae-L494	LRV1-Lg60691	LRV1-Lg601047	LRV1_M6200	LRV1-LbrLEM2700	LRV1-LbrLEM2780(a)	LRV1-LbrLEM2780(b)	LRV1-LbrLEM3874	LRV1-LgyM4147	LRV1-Lg2001	LRV1-LgLF94	LRV1-LgXJ93_2	LRV1-LbrYA70	LRV1-Lg2014	LRV1-Lg2008	LRV1-Lg2015	LRV1-Lg2028_1	LRV1-Lg2028_2	LRV1-Lg2028_3	LRV1-LgLF98	LRV1-LgLL28	LRV1-LgMC71	LRV1-LgMJ25	LRV1-LgPD46	LRV1-LgVL91	LRV1-LgVW21	LRV1-LgWF69_1	LRV1-LgWF69_2	LRV1-LgXJ93_1	LRV1-LgXK73	LRV1-LgYE48	LRV1-LgYR07	LRV1-LgYZ58	LRV1-1	BjuaLRV4	BmasLRV3	BwenLRV3
1M-Lmj-Uzb1
26ch	0.160157
27ch-Lmj-Uzb2	0.160157	1
29Ch	0.160157	1	1
2M	0.0243899	0.0412844	0.0412844	0.0412844
37ch	0.281351	1	1	1	0.0572052
3T	0.160157	1	1	1	0.0412844	1
44tg	0.0226518	0.0396292	0.0396292	0.0396292	0.08806	0.0603132	0.0396292
79p	0.208172	0.419319	0.419319	0.419319	0.0473911	1	0.419319	0.0507203
LRV_from_MHOM_BO_2011_2169	1	1	1	1	1	1	1	1	1
LRV2-Lae-303	0.0387553	0.0428243	0.0428243	0.0428243	0.0446818	0.0395319	0.0428243	0.0499178	0.0363899	1
LRV2-Lae-327	0.15835	0.196846	0.196846	0.196846	0.124552	0.180539	0.196846	0.16057	0.161985	1	0.000696033
LRV2-Lae-L494	0.372124	0.309745	0.309745	0.309745	0.221283	0.286458	0.309745	0.293101	0.260025	1	0.000485524	1.64872e-05
LRV1-Lg60691	1	1	1	1	1	1	1	1	1	0.00221029	1	1	1
LRV1-Lg601047	1	1	1	1	1	1	1	1	1	0.00206643	1	1	1	0.0107522
LRV1_M6200	1	1	1	1	1	1	1	1	1	0.00226556	1	1	1	0.0107724	0.00597521
LRV1-LbrLEM2700	1	1	1	1	1	1	1	1	1	0.000629719	1	1	1	0.000921589	0.000797793	0.000854185
LRV1-LbrLEM2780(a)	1	1	1	1	1	1	1	1	1	0.00472665	1	1	1	0.00100164	0.000793387	0.00119296	0.00291734
LRV1-LbrLEM2780(b)	1	1	1	1	1	1	1	1	1	0.000149637	1	1	1	0.00248098	0.00606615	0.00117082	5.13619e-05	4.31116e-05
LRV1-LbrLEM3874	1	1	1	1	1	1	1	1	1	0.00637562	1	1	1	0.00607612	0.00701656	0.00385863	0.000252881	0.00111863	0.000121675
LRV1-LgyM4147	1	1	1	1	1	1	1	1	1	0.000322404	1	1	1	0.00695531	0.00273423	0.0208898	0.000417219	0.000335406	0.000462074	0.000543273
LRV1-Lg2001	0.473942	0.473942	0.473942	0.473942	0.435562	0.473942	0.473942	1	1	0.00225439	1	1	1	0.016677	0.0731226	0.00367492	0.000707494	0.000696896	0.00405333	0.00790624	0.00179151
LRV1-LgLF94	1	1	1	1	1	1	1	1	1	0.00823097	1	1	1	0.000428081	0.000988892	0.000805421	0.000314169	0.000939568	0.000432356	0.00317528	0.00114693	0.00082775
LRV1-LgXJ93_2	1	1	1	1	1	1	1	1	1	0.000683883	1	1	1	0.0013865	0.00141097	0.00222546	0.000670289	0.000205066	0.000961202	0.00199629	0.0085287	0.000764651	0.000529533
LRV1-LbrYA70	0.463843	0.463843	0.463843	0.463843	1	0.463843	0.463843	0.492644	0.489385	0.0120239	1	1	1	0.0010655	0.00110019	0.00330104	0.000731039	0.00172024	0.000115804	0.00114537	0.000927277	0.00110453	0.00196079	0.00279769
LRV1-Lg2014	1	1	1	1	1	1	1	1	1	0.00342544	1	1	1	0.00232564	0.0040307	0.00757949	0.00174077	0.00156179	0.00108626	0.00106037	0.00100394	0.00195496	0.000485164	0.000437688	0.00172664
LRV1-Lg2008	1	1	1	1	0.471583	1	1	1	1	0.00031432	1	1	1	0.00305176	0.00122164	0.038922	0.000358819	0.000353219	0.000847839	0.000361535	0.00727573	0.000825152	0.000466463	0.00144166	0.0022181	0.000942138
LRV1-Lg2015	1	1	1	1	1	1	1	1	1	0.000664423	1	1	1	0.0110051	0.00407049	0.106371	0.000789605	0.000755217	0.00103525	0.00101951	0.00962748	0.00252217	0.00112715	0.0014029	0.00158923	0.00128697	0.0191316
LRV1-Lg2028_1	1	1	1	1	1	1	1	1	1	0.00115961	1	1	1	0.00149309	0.00287989	0.00983923	0.000754732	0.00043016	0.000625367	0.00100527	0.0017383	0.00139608	0.000520997	0.000575584	0.000529069	0.00565734	0.00262005	0.00075029
LRV1-Lg2028_2	1	1	1	1	1	1	1	1	1	0.000552806	1	1	1	0.00964101	0.00470979	0.271336	0.000900586	0.000537688	0.00142738	0.00141084	0.0171041	0.00288259	0.00126682	0.00161841	0.0017091	0.00158978	0.0382694	1	0.000930898
LRV1-Lg2028_3	1	1	1	1	1	1	1	1	1	0.00150628	1	1	1	0.0151583	0.00601624	0.029826	0.000351691	0.00039361	0.000505298	0.00113771	0.0140671	0.0037209	0.00241369	0.0100996	0.00062235	0.00122989	0.0092679	0.00200996	0.00812671	0.00631513
LRV1-LgLF98	1	1	1	1	0.403886	1	1	0.436101	1	0.000359379	1	1	1	0.00356512	0.00185503	0.0845534	0.000395253	0.000388362	0.000995793	0.000364585	0.00615362	0.00121139	0.00045609	0.0017475	0.00263073	0.00065166	0.283685	0.0410896	0.00223527	0.0767001	0.0189534
LRV1-LgLL28	1	1	1	1	0.476367	1	1	1	1	0.00189329	1	1	1	0.00248732	0.00282878	0.00632374	0.000785709	0.00067254	0.000403962	0.00164563	0.00113279	0.00235718	0.000467446	0.000838463	0.000648731	0.00347684	0.00169631	0.000503028	0.0353426	0.00062184	0.00516914	0.00145493
LRV1-LgMC71	1	1	1	1	1	1	1	1	1	0.00177434	1	1	1	0.00491178	0.00421453	0.00348713	0.00127278	0.000688014	0.000769013	0.000678453	0.0015168	0.00203109	0.000522118	0.000610466	0.000757134	0.0251264	0.00212412	0.00290645	0.000589018	0.0024163	0.00281485	0.00181443	0.000384601
LRV1-LgMJ25	1	1	1	1	1	1	1	1	1	0.00363631	1	1	1	0.00116838	0.00212377	0.00138475	0.00336927	0.00169012	0.00073852	0.00135231	0.000293152	0.00114327	0.0005918	0.000310117	0.000700848	0.216722	0.00019211	0.000262795	0.00344792	0.000323125	0.000506947	0.000171571	0.00214669	0.0417202
LRV1-LgPD46	1	1	1	1	1	1	1	1	1	0.0017269	1	1	1	0.00216608	0.00322304	0.0106201	0.000653482	0.000621277	0.000438681	0.00149951	0.00298362	0.00152417	0.000489536	0.00226945	0.000890433	0.0100539	0.00647009	0.0014969	0.0748785	0.00198146	0.0138761	0.00544668	0.128518	0.00250948	0.00607746
LRV1-LgVL91	1	1	1	1	1	1	1	1	1	0.00203474	1	1	1	0.00164445	0.00325653	0.0211884	0.000839138	0.000717983	0.000494862	0.00177135	0.00395257	0.00154418	0.000370691	0.00214979	0.00138884	0.00987002	0.0135737	0.00228128	0.0739582	0.00190348	0.0184014	0.0113101	0.0903344	0.00246543	0.00596801	1
LRV1-LgVW21	1	1	1	1	1	1	1	1	1	0.00225815	1	1	1	0.00159406	0.00137641	0.00188797	0.00106259	0.000847427	0.000641481	0.000857716	0.000280132	0.000751222	0.000511867	0.000174575	0.00217754	0.00718072	0.000813191	0.000269658	0.0170971	0.000326162	0.00151818	0.00102018	0.0105103	0.000843777	0.00629555	0.0263595	0.028886
LRV1-LgWF69_1	1	1	1	1	1	1	1	1	1	0.00047394	1	1	1	0.0217983	0.00539108	0.313259	0.001138	0.00120846	0.000714136	0.0012048	0.0257182	0.00446355	0.000882015	0.00549867	0.00167685	0.00148352	0.0424728	0.0991812	0.00188353	0.340687	0.012299	0.0883605	0.00182041	0.00213965	0.000308873	0.00388688	0.00580553	0.000438214
LRV1-LgWF69_2	1	1	1	1	1	1	1	1	1	0.00141187	1	1	1	0.00536665	0.0031542	0.0104009	0.000326951	0.000360215	0.000791449	0.000811021	0.00552381	0.00200185	0.000991945	0.00289502	0.000849509	0.000991015	0.00547837	0.000716072	0.00649915	0.0013151	0.240439	0.0114437	0.00413275	0.00226127	0.000407827	0.0112238	0.0149746	0.00123932	0.00179993
LRV1-LgXJ93_1	1	1	1	1	1	1	1	1	1	0.003488	1	1	1	0.00175786	0.00117303	0.00212246	0.000901565	0.00120177	0.000603863	0.00123184	0.000147452	0.000649571	0.000463747	0.000110873	0.00359307	0.00126715	0.000419052	0.000281915	0.00269828	0.000344622	0.000778945	0.000527797	0.00169673	0.000170443	0.00114416	0.0045567	0.00504541	0.296922	0.000466553	0.000630076
LRV1-LgXK73	1	1	1	1	1	1	1	1	1	0.00352121	1	1	1	0.00649617	0.005137	0.00962291	0.000456584	0.000853278	0.00120423	0.0017561	0.00303355	0.00240248	0.000767614	0.0127339	0.0018854	0.000637068	0.00268144	0.000778217	0.00261826	0.00102045	0.0418481	0.00423491	0.00743461	0.00178474	0.000335599	0.0118164	0.0113637	0.00151362	0.0028194	0.0133462	0.000792552
LRV1-LgYE48	1	1	1	1	0.47338	1	1	1	1	0.00103574	1	1	1	0.00257817	0.00539198	0.0115379	0.000480762	0.000419637	0.000428404	0.000899002	0.000892429	0.0024452	0.000371719	0.000636837	0.000962774	0.00245596	0.0030283	0.00085094	0.0230327	0.00105931	0.00408543	0.00257508	0.137601	0.000279534	0.00153166	0.0912403	0.0903344	0.00785206	0.0021575	0.00324837	0.00123756	0.00588669
LRV1-LgYR07	1	1	1	1	0.450834	1	1	0.48519	1	0.000974993	1	1	1	0.00620454	0.00366688	0.217577	0.000516605	0.000656831	0.000728089	0.00186588	0.0186255	0.00175205	0.000714337	0.00471642	0.00165242	0.00331614	0.0385342	0.0379132	0.00675198	0.0836755	0.0160682	0.0836986	0.00432279	0.00538936	0.000940462	0.010077	0.0150777	0.00434536	0.137949	0.00545658	0.00226321	0.00863984	0.00790598
LRV1-LgYZ58	1	1	1	1	1	1	1	1	1	0.00116202	1	1	1	0.00222388	0.00252254	0.00421418	0.000643833	0.000552219	0.000430622	0.00133938	0.000361146	0.00122095	0.000268852	0.000300982	0.000538012	0.000892489	0.00114001	0.000465243	0.0027581	0.000401335	0.00150062	0.000984307	0.00443219	0.000256108	0.00057252	0.0352189	0.0349561	0.00112768	0.00116819	0.00120088	0.000210424	0.00213729	0.00299377	0.00286778
LRV1-1	1	1	1	1	1	1	1	1	1	0.00794863	1	1	1	0.000539929	0.0016705	0.00157835	0.000366712	0.00096677	0.000549064	0.00230683	0.00177632	0.00140091	0.285865	0.00066506	0.00336277	0.000764351	0.000862238	0.00247245	0.00084581	0.00157591	0.00193375	0.000810944	0.000761842	0.00082892	0.000588794	0.000792388	0.000600726	0.000725624	0.0010979	0.00122661	0.000651436	0.00116333	0.000599062	0.00140917	0.000463183
BjuaLRV4	1	1	1	1	1	1	1	1	1	0.452655	1	1	1	1	1	0.332178	1	1	1	1	0.33146	1	n/a	n/a	0.410953	n/a	0.364798	0.453253	n/a	0.396769	n/a	0.364798	n/a	0.311978	n/a	n/a	n/a	n/a	0.403856	0.312572	0.316757	0.33797	n/a	0.369206	n/a	0.32038
BmasLRV3	1	1	1	1	1	1	1	1	1	1	1	1	1	0.389977	0.321918	1	1	1	1	1	1	0.492257	1	1	1	1	1	1	1	1	1	1	1	1	1	1	1	1	1	1	1	1	1	1	1	1	1
BwenLRV3	1	1	1	1	1	1	1	1	1	1	1	1	n/a	1	1	1	1	1	0.457181	1	1	1	1	1	1	1	1	1	1	1	1	1	1	1	1	1	1	1	1	1	1	1	1	1	1	1	1	1
LRV1-4	1	1	1	1	1	1	1	1	1	0.000523673	1	1	1	0.00914043	0.00358416	0.0520801	0.000611328	0.000478938	0.000673955	0.000962267	1	0.00233548	0.00150575	0.0174762	0.00154373	0.00228246	0.0198029	0.0238451	0.00415928	0.040818	0.0344274	0.0164236	0.00268155	0.00348713	0.000647498	0.00704117	0.00925844	0.000597649	0.0595292	0.0141403	0.000314017	0.00795699	0.00212625	0.0461753	0.000823258	0.00234811	0.319019	1	1
[truncated: 1 more columns]
